# Supplementary material for: Multiple-Jet Needleless Electrospinning Approach via a Linear Flume Spinneret
Source: Polymers (Basel). 2019 Dec 11;11(12):2052. doi: 10.3390/polym11122052 (PMC6960697; doi:10.3390/polym11122052)
Supplement: Supplementary file 1 [file polymers-11-02052-s001.zip]

Archive with 1 entries (1 files):
- VID_electrospinning video.mp4
